# Supplementary material for: Paraptotic Cell Death as an Unprecedented Mode of Action Observed for New Bipyridine-Silver(I) Compounds Bearing Phosphane Coligands
Source: J Med Chem. 2024 Feb 24;67(8):6081–98. doi: 10.1021/acs.jmedchem.3c01036 (PMC11056982; doi:10.1021/acs.jmedchem.3c01036)
Supplement: Supplementary file 2 — jm3c01036_si_002.csv [file jm3c01036_si_002.csv]

Compound;SMILE;SK-OV-3;SK-OV-3/CBP;MES-OV;MES-OV/CBP;HCT116 WT;HCT116 WT/OxR;HCT116p53KO;F331
;;IC50(µM);IC50(µM);IC50(µM);IC50(µM);IC50(µM);IC50(µM);IC50(µM);IC50(µM)
1;FC(F)(S([O-])(=O)=O)F.[N]12=CC=CC=C1C3=CC=CC=[N]3[Ag]2[P](C4=CC=CC=C4)(C5=CC=CC=C5)C6=CC=CC=C6;2.15 ± 0.30;3.50 ± 0.66;2.60 ± 0.26;2.52 ± 1.15;2.72 ± 0.66;1.90± 0.54;2.63 ± 0.40;8.33 ± 0.3
2;FC(S([O-])(=O)=O)(F)F.CC1=CC=[N]2C(C3=CC(C)=CC=[N]3[Ag]2[P](C4=CC=CC=C4)(C5=CC=CC=C5)C6=CC=CC=C6)=C1;2.37 ± 0.32;3.66 ± 0.55;>5;3.81 ± 0.11;3.78 ± 0	30;3.33 ± 0.03;3.69 ± 0.07;8.57 ± 0.5
3;FC(S([O-])(=O)=O)(F)F.OCC1=CC=[N]2C(C3=CC(CO)=CC=[N]3[Ag]2[P](C4=CC=CC=C4)(C5=CC=CC=C5)C6=CC=CC=C6)=C1;2.22 ± 0.50;3.20 ± 0.3;2.95 ± 1.11;2.30 ± 1.62;2.96 ± 0.67;2.08 ± 0.50;2.60 ± 0.40;7.76 ± 0.8
4;FC(F)(F)S([O-])(=O)=O.[N]12=CC=CC=C1C3=CC=CC=[N]3[Ag]24[P](C5=CC=CC=C5)(CC[P]4(C6=CC=CC=C6)C7=CC=CC=C7)C8=CC=CC=C8;6.80 ± 1.41;5.48 ± 2.16;< 0.05;0.06 ± 0.02;0.70 ± 0.07;0.65 ± 0.09;0.46 ± 0.20;>10
5;FC(F)(F)S([O-])(=O)=O.CC1=CC=[N]2C(C3=CC(C)=CC=[N]3[Ag]24[P](C5=CC=CC=C5)(CC[P]4(C6=CC=CC=C6)C7=CC=CC=C7)C8=CC=CC=C8)=C1;6.86 ± 1.55;6.50 ± 1.29;0.06 ± 0.03;0.06± 0.03;0.74 ± 0.06;0.75 ± 0.08;0.43 ± 0.05;8.52 ± 0.9
6;FC(F)(F)S([O-])(=O)=O.OCC1=CC=[N]2C(C3=CC(CO)=CC=[N]3[Ag]24[P](C5=CC=CC=C5)(CC[P]4(C6=CC=CC=C6)C7=CC=CC=C7)C8=CC=CC=C8)=C1;6.50 ± 1.66;5.52 ± 2.20;< 0.05;< 0.05;0.64 ± 0.06;0.54 ± 0.11;0.49 ± 0.14;>10
7;FC(F)(F)S([O-])(=O)=O.C1([P]2(C3=CC=CC=C3)[Ag]4([P](C5=CC=CC=C5)(CC[P](C6=CC=CC=C6)4C7=CC=CC=C7)C8=CC=CC=C8)[P](C9=CC=CC=C9)(C%10=CC=CC=C%10)CC2)=CC=CC=C1;7.24 ± 1.44;5.97 ± 1.42;< 0.05;0.05 ± 0.02;0.35 ± 0.04;0.38 ± 0.05;0.34 ± 0.01;5.78 ± 0.5
